# Supplementary material for: Leaves that walk and eggs that stick: comparative functional morphology and evolution of the adhesive system of leaf insect eggs (Phasmatodea: Phylliidae)
Source: BMC Ecol Evol. 2023 May 9;23:17. doi: 10.1186/s12862-023-02119-9 (PMC10170840; doi:10.1186/s12862-023-02119-9)
Supplement: Supplementary file 1 — Additional file 1: Table S1. Table of all Phylliidae species. It is indicated whether the egg of the species is known, its morphotype and pinnation as used for the ancestral state analyses and, for all species with known eggs, the coding for adhesion and pinnation used in Fig. 10. [file 12862_2023_2119_MOESM1_ESM.xlsx]

## Sheet: Supp.Table
	Table S1. Table of all Phylliidae species. It is indicated (1) whether the egg of the species is known, (2) its morphotype and pinnation as used for the ancestral state analyses and, (3) for all species with known eggs, the coding for adhesion and pinnation used in fig. 10.
#	Genus	Species & subspecies (if applicable)	Author	Egg known (yes/no)	Egg Morphotype	Pinnation Type	Egg Citation /Source /Comment	Experiment (1: quantitative, all; 2: quantitative, supplement; 3: qualitative)	Adhesion (y/n)	Pinnae (y/n)
1	Pseudomicrophyllium	geryon	(Gray, 1843)	yes	circular	Type 0	coll. Royce Cumming	3	n	n
2	Pseudomicrophyllium	pusillulum	(Rehn & Rehn, 1934)	yes	circular	Type 0	pers. comm. Thierry Heitzmann	3	n	n
3	Microphyllium	haskelli	Cumming, et al., 2017	no	//	//	not known	//	//	//
4	Microphyllium	spinithorax	Zompro, 2001	no	//	//	not known	//	//	//
5	Trolicaphyllium	brachysoma	(Sharp, 1898)	no	//	//	erroneous identification in Yasumatsu 1942	//	//	//
6	Trolicaphyllium	erosum	(Redtenbacher, 1906)	no	//	//	not known	//	//	//
7	Trolicaphyllium	sarrameaense	(Grösser, 2008)	yes	cuboid smooth	Type 3	Grösser, 2008 fig. 88, Cumming et al. 2021b	3	y	y
8	Chitoniscus	lobipes	Redtenbacher, 1906	no	//	//	not known	//	//	//
9	Chitoniscus	lobiventris	(Blanchard, 1853)	no	//	//	only male(s) known, no eggs	//	//	//
10	Chitoniscus	feejeeanus	(Westwood, 1864)	yes	cuboid spongy	Type 2	Clark, 1978 fig. 7 (egg extracted from female)	3	y	y
11	Chitoniscus	sp. "Suva"	//	yes	cuboid spongy	Type 2	coll. Royce Cumming, coll. Thies Büscher, Cumming et al. 2021b	3	y	y
12	Comptaphyllium	caudatum	(Redtenbacher, 1906)	yes	tri-fin pinnate	Type 6	Cumming et al. 2019 (Comptaphyllium work, Figs 16-17)	3	y	y
13	Comptaphyllium	regina	(Cumming, et al., 2019)	no	//	//	only holotype female known, no eggs	//	//	//
14	Comptaphyllium	riedeli	(Kamp & Hennemann, 2014)	yes	tri-fin pinnate	Type 6	Cumming et al. 2019 (Comptaphyllium work, Figs 18-19)	//	//	y
15	Phyllium	antonkozlovi	Cumming, et al., 2017	no	//	//	only male(s) known, no eggs	//	//	//
16	Phyllium	arthurchungi	Seow-Choen, 2016	yes	8-pit	Type 5	Seow-Choen 2016 fig. 1085	3	y	y
17	Phyllium	bilobatum	Gray, 1843	no	//	//	only holotype female known, no eggs	//	//	//
18	Phyllium	bonifacioi	Lit & Eusebio, 2014	yes	reinforced ribs	Type 4	Lit & Eusebio 2014 fig. 4	3	y	y
19	Phyllium	bourquei	Cumming, et al., 2017	yes	pinnate	Type 5	coll. Royce Cumming	3	y	y
20	Phyllium	bradleri	Seow-Choen, 2017	no	//	//	only male(s) known, no eggs	//	//	//
21	Phyllium	brossardi	Cumming, et al., 2017	no	//	//	only male(s) known, no eggs	//	//	//
22	Phyllium	chenqiae	Seow-Choen, 2017	no	//	//	only male(s) known, no eggs	//	//	//
23	Phyllium	conlei	Cumming, et al., 2018	no	//	//	only male(s) known, no eggs	//	//	//
24	Phyllium	cummingi	Seow-Choen, 2017	no	//	//	only male(s) known, no eggs	//	//	//
25	Phyllium	elegans	Grösser, 1991	yes	circular	Type 2	Grösser, 2008 fig. 134	1	y	y
26	Phyllium	ericoriai	Hennemann, et al., 2009	yes	reinforced ribs	Type 4	Hennemann et al. 2009 figs 99-100	1	y	y
27	Phyllium	fallorum	Cumming, 2017	no	//	//	not known	//	//	//
28	Phyllium	gantungense	Hennemann, et al., 2009	yes	8-pit	Type 5	Hennemann et al. 2009 figs 101-102	1	y	y
29	Phyllium	gardabagusi	Cumming et al. 2020	yes	pinnate	Type 5	Cumming et al. 2020 (Java/Sumatra) Fig. 9E,F	1	y	y
30	Phyllium	hausleithneri	Brock, 1999	yes	pinnate	Type 5	Cumming et al. 2020 (Java/Sumatra) Fig. 9A,B	3	y	y
31	Phyllium	jacobsoni	Rehn & Rehn, 1934	yes	pinnate	Type 5	Cumming et al. 2020 (Java/Sumatra) Fig. 9G,H	2	y	y
32	Phyllium	letiranti	Cumming & Teemsma, 2018	yes	pinnate	Type 5	Cumming & Teemsma, 2018, Fig 1C,D	2	y	y
33	Phyllium	mabantai	Bresseel, et al., 2009	yes	pinnate	Type 5	Hennemann et al. 2009 figs 109-110	2	y	y
34	Phyllium	mamasaense	Grösser, 2008	yes	reinforced ribs	Type 4	Cumming et al. 2019 (Wallacea) Fig.89-90	3	y	y
35	Phyllium	mindorense	Hennemann, et al., 2009	yes	pinnate	Type 5	Hennemann et al. 2009 figs 103-104	3	y	y
36	Phyllium	nisus	Cumming et al. 2020	yes	pinnate	Type 5	Cumming et al. 2020 (Java/Sumatra) Fig. 9C,D	3	y	y
37	Phyllium	palawanense	Grösser, 2001	yes	pinnate	Type 5	Cumming et al. 2020 (Palawan) Fig. 8B,E	3	y	y
38	Phyllium	philippinicum	Hennemann, et al., 2009	yes	pinnate	Type 5	Hennemann et al. 2009 figs 111-112	Büscher et al. 2020a,b	y	y
39	Phyllium	rubrum	Cumming, et al., 2018	yes	pinnate	Type 5	Cumming et al 2018 Fig. 10D,E	2	y	y
40	Phyllium	saltonae	Cumming et al. 2020b	yes	pinnate	Type 5	Cumming et al. 2020 (Palawan) Fig. 8C,F	//	//	y
41	Phyllium	siccifolium	(Linnaeus, 1758)	yes	pinnate	Type 5	pers. observation Royce Cumming	3	y	y
42	Phyllium	telnovi	Brock, 2014	no	//	//	only male(s) known, no eggs	//	//	//
43	Phyllium	tobeloense bhaskarai	Cumming, et al., 2019	yes	pinnate	Type 5	Cumming et al. 2019 (Wallacea) Fig.85-86	1	y	y
44	Phyllium	tobeloense tobeloense	Grösser, 2007	yes	pinnate	Type 5	Cumming et al. 2019 (Wallacea) Fig.83-84	//	y	y
45	Phyllium	woodi	Rehn & Rehn, 1934	no	//	//	only holotype female known, no eggs	//	//	//
46	Walaphyllium	lelantos	(Cumming et al. 2020)	no	//	//	only male(s) known, no eggs	//	//	//
47	Walaphyllium	monteithi	(Brock & Hasenpusch, 2002)	yes	irregular spongy	Type 0	Cumming et al 2020 (Walaphyllium) fig. 11E-H	3	n	n
48	Walaphyllium	zomproi	(Grösser, 2001)	yes	irregular spongy	Type 0	Cumming et al 2020 (Walaphyllium) fig. 11A-D	3	n	n
49	Cryptophyllium	animatum	Cumming et al. 2021	no	//	//	only male(s) known, no eggs	//	//	//
50	Cryptophyllium	athanysus	(Westwood, 1859)	yes	mossy	Type 1	Green 1906, fig. 2B	//	//	y
51	Cryptophyllium	bankoi	Cumming et al. 2021	no	//	//	not known	//	//	//
52	Cryptophyllium	bollensi	Cumming et al. 2021	yes	mossy	Type 1	Cumming et al. 2021a, fig 21	3	y	y
53	Cryptophyllium	celebicum	(de Haan, 1842)	yes	mossy	Type 1	Cumming et al. 2021a, fig 8O,P	2	y	y
54	Cryptophyllium	chrisangi	(Seow-Choen, 2017)	yes	mossy	Type 1	Cumming et al. 2021a, fig 8M,N	3	y	y
55	Cryptophyllium	daparo	Cumming et al. 2021	no	//	//	only holotype female known, no eggs	//	//	//
56	Cryptophyllium	drunganum	(Yang, 1995)	no	//	//	not known	//	//	//
57	Cryptophyllium	echidna	Cumming et al. 2021	no	//	//	only holotype female known, no eggs	//	//	//
58	Cryptophyllium	faulkneri	Cumming et al. 2021	yes	mossy	Type 1	coll. Thies Büscher, coll. Gerben Debruyn	//	//	//
59	Cryptophyllium	icarus	Cumming et al. 2021	yes	mossy	Type 1	Cumming et al. 2021a, fig 36	3	n	y
60	Cryptophyllium	khmer	Cumming et al. 2021	yes	mossy	Type 1	Cumming et al. 2021a, fig 41	3	y	y
61	Cryptophyllium	limogesi	Cumming et al. 2021	yes	mossy	Type 1	Cumming et al. 2021a fig 45	3	y	y
62	Cryptophyllium	liyananae	Cumming et al. 2021	yes	mossy	Type 1	Cumming et al. 2021a, fig 8K,L	3	y	y
63	Cryptophyllium	nuichuaense	Cumming et al. 2021	no	//	//	not known	//	//	//
64	Cryptophyllium	oyae	(Cumming & Le Tirant, 2020)	yes	mossy	Type 1	Cumming & Le Tirant, 2020 fig. 7	3	n	y
65	Cryptophyllium	parum	(Liu, 1993)	no	//	//	not known	//	//	//
66	Cryptophyllium	phami	Cumming et al. 2021	yes	mossy	Type 1	See Cumming et al. 2021a, fig 58	3	y	y
67	Cryptophyllium	rarum	(Liu, 1993)	no	//	//	not known	//	//	//
68	Cryptophyllium	tibetense	(Liu, 1993)	yes	mossy	Type 1	Cumming et al. 2021a, fig 8C,D	3	y	y
69	Cryptophyllium	wennae	Cumming et al. 2021	no	//	//	only holotype female known, no eggs	//	//	//
70	Cryptophyllium	westwoodii	(Wood-Mason, 1875)	yes	mossy	Type 1	Cumming et al. 2021a, fig 8A,B	1	y	y
71	Cryptophyllium	yapicum	(Cumming and Teemsma, 2018)	no	//	//	not known	//	//	//
72	Cryptophyllium	yunnanense	(Liu, 1993)	yes	mossy	Type 1	coll. Thies Büscher	3	y	y
73	Pulchriphyllium	pulchrifolium	(Audinet-Serville, 1838)	yes	fused fins	Type 7	coll. Royce Cumming, coll. Thies Büscher	3	n	n
74	Pulchriphyllium	giganteum	(Hausleithner, 1984)	yes	irregular spongy	Type 0	Grösser, 2008, fig. 140	3	n	n
75	Pulchriphyllium	bioculatum scythe	(Gray, 1843)	no	//	//	not known	//	//	//
76	Pulchriphyllium	sinense	(Liu, 1990)	no	//	//	not known	2	y	n
77	Pulchriphyllium	agnesagamaae	(Seow-Choen, 2017)	no	//	x	only male(s) known, no eggs	//	//	//
78	Pulchriphyllium	detlefgroesseri	(Seow-Choen, 2017)	no	//	//	only male(s) known, no eggs	//	//	//
79	Pulchriphyllium	fredkugani	(Seow-Choen, 2017)	no	//	//	only male(s) known, no eggs	//	//	//
80	Pulchriphyllium	lambirense	(Seow-Choen, 2017)	no	//	//	only male(s) known, no eggs	//	//	//
81	Pulchriphyllium	mannani	(Seow-Choen, 2017)	no	//	//	only male(s) known, no eggs	//	//	//
82	Pulchriphyllium	rimiae	(Seow-Choen, 2017)	no	//	//	only male(s) known, no eggs	3	n	n
83	Pulchriphyllium	shurei	(Cumming and Le Tirant, 2018)	no	//	//	only male(s) known, no eggs	//	//	//
84	Pulchriphyllium	agathyrsus	(Gray, 1843)	yes	fused fins	Type 7	pers. observation Royce Cumming	3	y	y
85	Pulchriphyllium	bioculatum crurifolium	(Audinet-Serville, 1838)	yes	fused fins	Type 7	pers. observation Royce Cumming	//	//	//
86	Pulchriphyllium	maethoraniae	(Delfosse, 2015)	yes	fused fins	Type 7	pers. observation Royce Cumming	3	n	n
87	Pulchriphyllium	bioculatum bioculatum	(Gray, 1832)	yes	fused fins	Type 7	Seow-Choen 2000 plate 123	//	//	//
88	Pulchriphyllium	abdulfatahi	(Seow-Choen, 2017)	yes	fused fins	Type 7	Seow-Choen 2000 plate 124	3	y	n
89	Rakaphyllium	schultzei	(Giglio-Tos, 1912)	no	//	//	not known	//	//	//
90	Rakaphyllium	exsectum	(Zompro, 2001)	no	//	//	only holotype female known, no eggs	//	//	//
91	Vaabonbonphyllium	groesseri	(Zompro, 1998)	no	//	//	not known	//	//	//
92	Vaabonbonphyllium	rafidahae	Cumming & Le Tirant, 2022	no	//	//	not known	//	//	//
93	Nanophyllium	adisi	Zompro & Grösser, 2003	no	//	//	only male(s) known, no eggs	//	//	//
94	Nanophyllium	asekiense	(Grösser, 2002)	yes	pentagonal spongy	Type 0	Cumming et al. 2020 (Nanophyllium) fig. 3, 14A-C	3	n	n
95	Nanophyllium	australianum	Cumming, et al., 2018b	no	//	//	only male(s) known, no eggs	//	//	//
96	Acentetaphyllium	brevipenne	(Grösser, 1992)	no	//	//	not known	//	//	//
97	Acentetaphyllium	larssoni	(Cumming, 2017)	no	//	//	only male(s) known, no eggs	//	//	//
98	Acentetaphyllium	miyashitai	(Cumming et al. 2020)	no	//	//	only male(s) known, no eggs	//	//	//
99	Acentetaphyllium	stellae	(Cumming, 2016)	no	//	//	only male(s) known, no eggs	//	//	//
100	Nanophyllium	chitoniscoides	(Grösser, 1992)	yes	pentagonal spongy	Type 0	Grösser 1992 fig. 3, Grösser 2008 fig. 130	//	//	//
101	Nanophyllium	daphne	Cumming et al. 2020	no	//	//	only holotype female known, no eggs	//	//	//
102	Nanophyllium	frondosum	(Redtenbacher, 1906)	no	//	//	not known	//	//	//
103	Nanophyllium	hasenpuschi	Brock & Grösser, 2008	no	//	//	only male(s) known, no eggs	//	//	//
104	Nanophyllium	keyicum	(Karny, 1914)	yes	pentagonal spongy	Type 0	Grösser, 2008 Fig. 146	//	//	//
105	Nanophyllium	pygmaeum	Redtenbacher, 1906	no	//	//	only male(s) known, no eggs	//	//	//
106	Nanophyllium	rentzi	Brock & Grösser, 2008	no	//	//	only male(s) known, no eggs	//	//	//
107	Nanophyllium	suzukii	(Grösser, 2008)	yes	pentagonal spongy	Type 0	Grösser 2008, fig. 171	//	//	//
