# Supplementary material for: Leaves that walk and eggs that stick: comparative functional morphology and evolution of the adhesive system of leaf insect eggs (Phasmatodea: Phylliidae)
Source: BMC Ecol Evol. 2023 May 9;23:17. doi: 10.1186/s12862-023-02119-9 (PMC10170840; doi:10.1186/s12862-023-02119-9)
Supplement: Supplementary file 3 — Additional file 3: Table S3. Detailed information on taxon and gene sampling including GenBank accession numbers following Bank et al. [1, 40]. The species used in the ancestral. Table S4. Results of fitting models of character evolution to the four datasets comprising egg morphotype, pinnation type, and the binary datasets for presence/absence of adhesion and pinnation. Table S5. Results of Pagel’s binary character correlation test using fitPagel, the ARD model and different root states. The variables x and y stand for the adhesion and pinnation state, respectively. Significance in bold. AIC = Akaike Information criterion, AICw = Akaike weights. [file 12862_2023_2119_MOESM3_ESM.xlsx]

## Sheet: modeltest
Table S4. Results of fitting models of character evolution (ER, ARD, SYM) to the four datasets comprising egg morphotype, pinnation type, and the binary datasets for presence/absence of adhesion and pinnation. AIC = Akaike Information criterion, AICc = corrected AIC, AICw = Akaike weights.
EGG morphotype
fitDiscrete	ER	ARD	SYM
log-likelihood	-58.7182	-40.6662	-44.1091
AIC	119.436	301.332	198.218
AICc	119.523	-86.2866	-571.782
AICw	1	0	0
PINNATION type
fitDiscrete	ER	ARD	SYM
log-likelihood	-43.3913	-32.6363	-35.5356
AIC	88.7825	177.273	127.071
AICc	88.8695	-532.061	212.545
AICw	1	0	0
ADHESION BINARY
fitDiscrete	ER	ARD	SYM
log-likelihood	-23.0489	-20.544	-23.0489
AIC	48.0978	45.0879	48.0978
AICc	48.1848	45.3546	48.1848
AICw	0.154	0.692	0.154
PINNATION BINARY
fitDiscrete	ER	ARD	SYM
log-likelihood	-12.7247	-10.5201	-12.7247
AIC	27.4495	25.0401	27.4495
AICc	27.5364	25.3068	27.5364
AICw	0.187	0.625	0.187

## Sheet: correlation
Table S5. Results of Pagel’s binary character correlation test using fitPagel, the ARD model and different root states. The variables x and y stand for the adhesion and pinnation state, respectively. Significance in bold. AIC = Akaike Information criterion, AICw = Akaike weights.
no root prior
	log-likelihood	AIC	p value	AICw
independent	-32.4503	72.9006	0.00152285	0.0015
dependent x	-24.1832	60.3663	0.000256813	0.7925	evolution of adhesion depends on evolution of pinnation
dependent y	-27.4775	66.9549	0.00692335	0.0294
dependent x&y	-23.6842	63.3685	0.00152285	0.1766
root prior = no pinnation/no adhesion
	log-likelihood	AIC	p value	AICw
independent	-32.4503	72.9006	0.00382177	0.0022
dependent x	-24.8861	61.7722	0.000518669	0.5809	evolution of adhesion depends on evolution of pinnation
dependent y	-25.4707	62.9415	0.000930679	0.3237
dependent x&y	-24.716	65.432	0.00382177	0.0932
root prior = pinnation/adhesion
	log-likelihood	AIC	p value	AICw
independent	-35.9672	79.9345	0.000403484	0.0003
dependent x	-26.8958	65.7915	0.000114896	0.3773
dependent y	-26.6996	65.3992	9.44294e-05	0.4591	evolution of pinnation depends on evolution of adhesion
dependent x&y	-25.7329	67.4658	0.000403484	0.1633
root prior = no pinnation/adhesion
	log-likelihood	AIC	p value	AICw
independent	-34.7577	77.5154	0.000250136	0.0003
dependent x	-24.8749	61.7498	5.10445e-05	0.737	evolution of adhesion depends on evolution of pinnation
dependent y	-28.3261	68.6522	0.00160992	0.0234
dependent x&y	-23.9996	63.9993	0.000250136	0.2393
root prior = pinnation/no adhesion
	log-likelihood	AIC	p value	AICw
independent	-33.6599	75.3197	0.000510582	0.0016
dependent x	-26.455	64.9101	0.000742984	0.2981
dependent y	-28.1279	68.2558	0.00395812	0.056
dependent x&y	-23.6842	63.3685	0.000510582	0.6443	evolution of adhesion and pinnation are intradependent

## Sheet: taxonsampling+genbank
Table S3. Detailed information on taxon and gene sampling including GenBank accession numbers following Bank et al. (2021). The species used in the ancestral states reconstruction are highlighted in green, and the three species not included by Bank et al. (2021) are presented in bold. IDs with an asterisk indicate that these samples have been obtained solely from GenBank.
ID	Taxon	Genus	species	Locality	18S	28S	H3	COI	COII	16S
SB0101	Achriopterini	Achrioptera	punctipes	Madagascar	MN925269	MN925407	MN925534	MN925663	MN925774	MN925126
SB0202	Cladomorphinae	Agamemnon	cornutus	Puerto Rico: Virgin Islands	MN925311	FJ474104	FJ474182	FJ474261	KT426594	MN925168
*	Agathemeridae	Agathemera	crassa	South America	MK291825	MK291902	MK291594		MK297289	MK291747
*	Agathemeridae	Agathemera	maculafulgens	South America	MK291826	MK291903	MK291595		MK297290	MK291748
*	Anisacanthidae: Leiophasmatinae	Amphiphasma	sp.	Madagascar		MK548220		MK548298	MK548271
*	Anisacanthidae	Anisacantha	difformis	Madagascar		MK572709	MK572715	MK572712	MK572706
SB0069	Pseudophasmatinae	Anthericonia	anketeschke	Costa Rica: Monteverde	MN925257	MN925395	MN925523	MN925652		MN925114
SB0017	Heteropterygidae	Aretaon	muscosus	Malaysia: Borneo, Sarawak, Mulu NP	MN925241	MN925381	MN925508	MN925638	MN925753	MN925099
BAE1	Bacillinae	Bacillinae	sp. 1	Namibia: Windhoek			MW686050		MW686137
SB0407	Bacillinae	Bacillinae	sp. 2	South Africa: Fort Fordyce		MW703225	MW686094	MW698911		MW703353
STI10	Bacillinae	Bacillinae	sp. 3	South Africa: Cape Town, Silvermine Nature Reserve		MW703233	MW686105	MW698916	MW686187
SB0094	Palophinae	Bactrododema	hecticum	Namibia: Windhoek	MN925266	MN925404	MN925531	MN925661	MN925771	MN925123
SB0097	Palophinae	Bactrododema	hecticum	Namibia: Tsumeb	MN925267	MN925405	MN925532	MN925662	MN925772	MN925124
SB0191	Bacillinae	Bathycharax	auriculatus	Gabon: Ngounié Province	MW703295	MW703223	MW686091	MW698909		MW703351
SB0176	Necrosciinae	Brockphasma	spinifemoralis	Vietnam: Bach Ma NP	MN925300	MN925433	MN925561	MN925687	MN925804	MN925157
SB0051	Diapheromerinae	Calynda	coronata	Costa Rica: Bosque del Niño	MN925252	MN925390	MN925518	MN925648		MN925109
SB0099	Lanceocercata	Carlius	fecundus	New Caledonia: Farino	MN925268	MN925406	MN925533		MN925773	MN925125
SB0161	Necrosciinae	Centrophasma	hadrillum	Malaysia: Borneo, Sarawak, Bako NP	MN925298	MN925431	MN925559	MN925686	MN925802	MN925155
*CHI2*	Phylliidae	Chitoniscus	brachysoma	New Caledonia: Plateau de Dogny		FJ474114.1	FJ474194.1	FJ474271.1
*CHL1*	Phylliidae	Chitoniscus	feejeeanus	Fiji: Vanua Levu		FJ474115.1	FJ474195.1	FJ474272.1	FJ474347.1
Q7	Phylliidae	Trolicaphyllium	sarrameaensis	New Caledonia	MW703285	MW703214	MW686082	MW698901	MW686169	MW703342
18-176	Phylliidae	Chitoniscus	sp.	Fiji: Suva	MW703245		MW686033	MW698871	MW686118	MW703313
SB0060	Cladomorphinae	Cladomorphus	phyllinus	Brazil	MN925255	MN925393	MN925521	MN925650		MN925112
SB0193	Pachymorphinae: Gratidiini	Clonaria	sp.	Gabon: Ogooúe-Maritime Province	MN925307	MN925439	MN925567	MN925693	MN925810
16-282	Phylliidae	Comptaphyllium	caudatum	Papua New Guinea: Morobe Province, Aseki	MW703260	MW703195	MW686052	MW698880	MW686139	MW703321
R4	Phylliidae	Comptaphyllium	caudatum	Papua New Guinea	MW703287	MW703216	MW686083	MW698903	MW686170	MW703344
*	Pseudophasmatinae	Creoxylus	spinosus	Colombia	MK291766	MK291841	MK291538		MK297247	MK291689
17-261	Phylliidae	Cryptophyllium	animatum	Vietnam: Quang Nam, Tay Giang, Mt. Axan			MW686045	MW161181	MW686133
16-141	Phylliidae	Cryptophyllium	bankoi	Vietnam: Quang Ngai Province, Mt. Bato			MW686048	MW161187
18-217	Phylliidae	Cryptophyllium	bollensi	Vietnam: Ninh Thuan Province, Phuoc Binh NP	MW703247	MW165170	MW686035	MW161206	MW686120	MW165193
16-075	Phylliidae	Cryptophyllium	celebicum	Indonesia: Sulawesi		MW165175	MW686041	MW161178	MW686129	MW165199
*PHC1*	Phylliidae	Cryptophyllium	celebicum = westwoodii	Thailand (ex culture)		FJ474155.1	FJ474233.1	FJ474311.1
18-279	Phylliidae	Cryptophyllium	chrisangi	Singapore: Pulau Ubin	MW703249	MW165173	MW686037	MW161227	MW686122	MW165195
DZW06	Phylliidae	Cryptophyllium	daparo	China: Yunnan, Wangtianshu, Mengla	MW703268	MW165185	MW686060		MW686146	MW165210
DZW05	Phylliidae	Cryptophyllium	drunganum (cf)	China: Yunnan, Qinglangdang, Dulongjiang, Gongshan	MW703267	MW165184	MW686059	MW161198	MW686145	MW165209
SLT14	Phylliidae	Cryptophyllium	echidna	Indonesia: Wangiwangi	MW703304	MW165191	MW686103	MW161223	MW686185
16-114	Phylliidae	Cryptophyllium	faulkneri	Vietnam: Quang Ngai Province, Mt. Bato	MW703258		MW686049	MW161190	MW686136	MW165207
17-267	Phylliidae	Cryptophyllium	icarus	Vietnam: Lam Dong, Bao Loc	MW703244	MW165169	MW686032	MW161184	MW686117	MW165192
RBINS13	Phylliidae	Cryptophyllium	khmer	Cambodia: Tatai				MW161214		MW165213
SLT02	Phylliidae	Cryptophyllium	limogesi	Vietnam: Lam Dong, Bao Lam, Dambri	MW703299	MW165190	MW686098	MW161220	MW686180
20-002	Phylliidae	Cryptophyllium	liyananae	China: Guanxi Province, Liuzhou City				MW161176
18-423	Phylliidae	Cryptophyllium	oyae	Laos: Huaphan, Ban Saleuy				MW161229	MW686125	MW165196
19-156	Phylliidae	Cryptophyllium	parum	China: Hainan, Jiangfengling				MW161174	MW686127	MW165197
SB0050	Phylliidae	Cryptophyllium	phami	Vietnam: Cat Tien NP	MW703291	MW165188	MW686087	MW161216	MW686174	MW165215
DZW08	Phylliidae	Cryptophyllium	rarum	China: Guangxi, Shuangding, Nanning	MW703269	MW165186	MW686061	MW161200	MW686147	MW165211
18-21	Phylliidae	Cryptophyllium	tibetense	China: Tibet, Medong Region	MW703248	MW165171	MW686036	MW161217	MW686121	MW165194
16-148	Phylliidae	Cryptophyllium	westwoodii	Thailand: Chiang Mai Province	MW703257	MW165179	MW686046	MW161185	MW686134	MW165203
16-120	Phylliidae	Cryptophyllium	yunnanense	China: Yunnan, Mt. Ailao		MW165180	MW686047	MW161186	MW686135	MW165204
SB0318	Clitumninae: Clitumnini	Cuniculina	sp.	Bangladesh	MN925356	MN925488	MN925615	MN925732	MN925857	MN925219
SB0345	Aschiphasmatidae	Dajaca	napolovi	Vietnam: Hanoi, Bai Vi NP	MN925368	MK291911	MN925627	MK296741		MK291753
*	Cladomorphinae	Diapherodes	jamaicensis	Jamaica	KJ024399	KJ024376	KJ024514		KJ024538	KJ024423
SB0087	Lanceocercata	Dimorphodes	sp.	Indonesia: Halmahera, Galela	MN925263	MN925401	MN925528	MN925658	MN925768	MN925120
*	Aschiphasmatidae	Dinophasma	kinabaluense	Malaysia: Borneo, Sabah	MK291810	MK291885	MK291579		MK297279	MK291731
*	Lonchodinae	Eurycantha	calcarata	Papua New Guinea	MK291782	MK291857	MK291553	FJ474282	MK297258	MK291705
*	Achriopterini	Glawiana	glawi	Madagascar		MK548211	MK548239	MK548290	MK548263
SB0136	Heteropterygidae	Haaniella	gorochovi	Vietnam	MN925280	MN925418	MN925543	MN925670	MN925784	MN925137
SB0070	Heteronemiinae	Heteronemia	mexicana	Chile	MN925258	MN925396	MN925524	MN925653		MN925115
SB0233	Lanceocercata	Heterophasma	multispinosum	Reunion	MN925322	MN925451	MN925578	MN925701	MN925820	MN925178
SB0204	Heteropterygidae	Heteropteryx	dilatata	Malaysia: Peninsular Malaysia, Pahang, Cameron Highland, Kuala Boh	MN925313	MN925443	MN925571		MN925813	MN925170
*	Heteropterygidae	Hoploclonia	gecko	Malaysia: Borneo, Sarawak		MK548224	MK548248	MK548302	MK548274
SB0232	Korinninae	Kalocorinnis	wegneri	Malaysia: Borneo, Sabah, Tawau		MN925450	MN925577		MN925819	MN925177
*	Korinninae	Korinninae	sp.	Vietnam		KP300886	KP300896	KP300909
SB0234	Cladomorphinae	Lamponius	bocki	Dominican Republic: Véron	MN925323	MN925452	MN925579		MN925821	MN925179
*	Anisacanthidae: Leiophasmatinae	Leiophasma	lucubense	Madagascar		MK572710	MK572716	MK572713	MK572707
SB0348	Diapheromerinae	Libethra	strigiventris	Colombia	MN925370	MN925498	MN925629	MN925742	MN925866	MN925231
SB0163	Clitumninae: Clitumnini	Lobofemora	scheirei	Vietnam: Cat Tien NP	MN925299	MN925432	MN925560		MN925803	MN925156
SB0178	Lonchodinae	Lonchodes	philippinicus	Philippines: Panay Island	MN925301	MN925434	MN925562	MN925688	MN925805	MN925158
SB0189	Necrosciinae	Lopaphus	balteatus	China: Hainan	AY121171	AY125311	AY125254	MN925743	MN925867	KJ024439
SB0349	Necrosciinae	Lopaphus	perakensis	Malaysia	MN925305	MN925438	MN925566	MN925692	MN925809	MN925163
SB0084	Pachymorphinae: Gratidiini	Macellina	dentata	Vietnam: Bidoup Nui Ba NP	MN925261	MN925399	MN925527	MN925656		MN925118
*	Stephanacridini	Macrophasma	biroi	Papua New Guinea	KJ024417	KJ024396	KJ024533	FJ474289	KJ024569	KJ024462
SB0182	Clitumninae: Medaurini	Medauromorpha	foedata	Vietnam	MN925302	MN925435	MN925563	MN925689	MN925806	MN925159
*	Pseudophasmatinae	Paraprisopus	antillarum	Guadeloupe		KP300885	KP300895	KP300908	KP300920
*	Pseudophasmatinae	Metriophasma	diocles	Panama	MK291760	MK291835	MK291532		KT426609	MK291683
16-099	Phylliidae	Micropyhllium	haskelli	Philippines: Luzon, Mountain, Mt. Barlig		MW165187	MW686079	MW161203	MW686165	MW165212
16-264	Phylliidae	Nanophyllium	asekiense	Papua New Guinea: Morobe Province, Aseki	MW703278	MW703208	MW686073	MW698895	MW686158	MW703336
SLT15	Phylliidae	Nanophyllium	brevipenne	Papua New Guinea: Morobe, Wau	MW703305		MW686104		MW686186
18-395	Phylliidae	Nanophyllium	frondosum	Papua New Guinea: Gulf Province, Kerema, Kaintiba	MW703250	MW703188	MW686038	MW698873	MW686123	MW703315
SLT13	Phylliidae	Nanophyllium	rentzi	Indonesia: West Papua, Fak-Fak	MW703303	MW703232	MW686102		MW686184
*WS099*	Phylliidae	Nanophyllium	sp.	Papua New Guinea: Herowana Village	KJ024418.1	KJ024397.1	KJ024534.1		KJ024571.1
SLT09	Phylliidae	Nanophyllium	sp.	Indonesia: West Papua, Mapia	MW703301	MW703230	MW686100	MW698914	MW686182
SB0130	Necrosciinae	Neoclides	buescheri	Malaysia: Borneo, Sarawak, Bako NP	MN925276	MN925414	MN925539	MN925668	MN925780	MN925133
SB0011	Necrosciinae	Neohirasea	unnoi	Malaysia: Peninsular Malaysia, Pahang, Cameron Highland	MN925237	MN925377	MN925504	MN925635	MN925749	MN925095
SB0019	Heteropterygidae	Obrimus	bicolanus	Philippines: Luzon, Camarines Norte, Mananap Falls	MN925243	MN925383	MN925509	MN925640	MN925755	MN925100
SB0002	Aschiphasmatidae	Ommatopseudes	harmani	Malaysia: Peninsular Malaysia, Pahang, Cameron Highland	MN925235	MN925375		MN925633	MN925747	MN925093
SB0031	Lanceocercata	Ophicrania	palinurus	Philippines: Luzon, Camarines Norte, Mt. Bagacay	MN925247	MN925387	MN925513	MN925643	MN925758	MN925104
SB0158	Diapheromerinae	Oreophoetes	topoense	Peru	MN925297	MN925430	MN925558	MN925685	MN925801	MN925154
SB0339	Aschiphasmatidae	Orthomeria	kangi	Philippines	MW703297	MN364973	MW686093	MN365010	MW686178	MN364994
SB0107	Aschiphasmatidae	Orthomeria	superba	Malaysia: Borneo, Sarawak, Mulu NP	MN925270	MN925408		MN925664	MN925775	MN925127
*	Necrosciinae	Paramenexenus	laetus	Vietnam	KJ024408	KJ024385	KJ024522		KJ024554	KJ024444
SB0061	Lanceocercata	Parapodacanthus	hasenpuschorum	Australia: Queensland, Cairns	MN925256	MN925394	MN925522	MN925651	MN925765	MN925113
SB0157	Anisacanthidae	Parectatosoma	hystrix	Madagascar	MN925296	MN925429	MN925557	MN925684	MN925800	MN925153
SB0118	Lonchodinae	Periphetes	quezonicus	Philippines: Luzon, Quezon, Real	MN925272	MN925410	MN925536	MN925666	MN925776	MN925129
SB0433	Bacillinae	Phalces	brevis (cf)	South Africa: Plettenberg Bay	MW703298	MW703226	MW686095		MW686179	MW703354
SB0054	Diapheromerinae	Phanocles	costaricensis	Costa Rica: Bosque del Niño	MN925253	MN925391	MN925519		MN925763	MN925110
SB0113	Clitumninae: Pharnaciini	Pharnacia	ponderosa	Philippines: Luzon, Quezon, Real	MN925271	MN925409	MN925535	MN925665		MN925128
SB0075	Stephanacridini	Phasmotaenia	sanchezi	Philippines: Luzon, Sagada	MN925260	MN925398	MN925526	MN925655	MN925766	MN925117
SB0012	Clitumninae: Pharnaciini	Phobaeticus	foliatus	Malaysia: Borneo, Sabah, Tawau	MN925238	MN925378	MN925505	MN925636	MN925750	MN925096
16-122	Phylliidae	Phyllium	antonkozlovi	Philippines: Luzon, Isabela, Dindin	MW703277	MW703205	MW686070	MW698892	MW686155	MW703333
18-178	Phylliidae	Phyllium	arthurchungi	Malaysia: Borneo, Sabah, Tawau	MW703246	MW703187	MW686034	MW698872	MW686119	MW703314
16-062	Phylliidae	Phyllium	bonifacioi	Philippines: Luzon, Cagayan, Santa Ana		MW165174		MW161177	MW686128	MW165198
17-203	Phylliidae	Phyllium	bourquei	Philippines: Luzon, Nueva Vizcaya, Kayapa		MW703237		MW698920	MW686192	MW703363
16-196	Phylliidae	Phyllium	bradleri	Malaysia: Borneo, Sabah, Tambunan		MW703204	MW686069	MW698891	MW686154	MW703332
17-278	Phylliidae	Phyllium	brossardi	Malaysia: Borneo, Sabah, Ranau			MW686115	MW698926	MW686199	MW703368
16-232	Phylliidae	Phyllium	chenqiae	Malaysia: Borneo	MW703311	MW703241	MW686113	MW698924	MW686197	MW703366
16-123	Phylliidae	Phyllium	cummingi	Malaysia: Borneo, Sabah, Tambunan, Mt. Trus Madi		MW703206	MW686071	MW698893	MW686156	MW703334
17-108	Phylliidae	Phyllium	elegans	Papua New Guinea: New Britain	MW703306	MW703234	MW686106	MW698918	MW686189	MW703360
16-060	Phylliidae	Phyllium	ericoriai 1	Philippines: Luzon, Quirino, Nagtipunan	MW703255	MW165176	MW686043	MW161179	MW686131	MW165200
16-277	Phylliidae	Phyllium	ericoriai 2	Philippines: Luzon, Aurora, Dingalan	MW703254	MW703192	MW686042	MW698877	MW686130	MW703318
CC9	Phylliidae	Phyllium	ericoriai 3	Philippines: Catanduanes Island, Ibong Sapa	MW703263	MW703198	MW686055	MW698883	MW686141	MW703324
16-121	Phylliidae	Phyllium	fallorum	Philippines: Mindanao, Davao Del Sur, Kapatagan		MW703207	MW686072	MW698894	MW686157	MW703335
16-241	Phylliidae	Phyllium	gantungense	Philippines: Palawan, Mt.Mantalingajan	MW703284	MW703213	MW686081	MW698900	MW686168	MW703341
16-202	Phylliidae	Phyllium	gardabagusi	Indonesia: Java, Mt. Halimun	MW703266	MN364963	MW686058	MN365002	MW686144	MN364982
16-086	Phylliidae	Phyllium	hausleithneri	Malaysia: Peninsular Malayisa, Perak, Tapah Hills	MW703264	MN364959	MW686056	MN364999	MW686142	MN364978
16-090	Phylliidae	Phyllium	jacobsoni	Indonesia: Java	MW703265	MN364961	MW686057	MN365001	MW686143	MN364980
17-008	Phylliidae	Phyllium	letiranti	Indonesia: Peleng	MW703310	MW703240	MW686112	MW698923	MW686196
16-051	Phylliidae	Phyllium	mabantai	Philippines: Mindanao, Agusan del Norte, Esperanza	MW703271		MW686063	MW698885		MW703326
16-054	Phylliidae	Phyllium	mabantai	Philippines: Mindanao, Mt. Apo	MW703272	MW703200	MW686064	MW698886	MW686149	MW703327
19-054	Phylliidae	Phyllium	mamasaense	Indonesia: Sulawesi, Palolo Palu	MW703252	MW703190	MW686039	MW698875	MW686126	MW703317
16-207	Phylliidae	Phyllium	mindorense	Philippines: Mindoro, Puerto Galera	MW703273	MW703201	MW686065	MW698887	MW686150	MW703328
17-092	Phylliidae	Phyllium	nisus	Indonesia: Sumatra, Bengkulu		MN364974	MW686109	MN365011	MW686193	MN364995
17-112	Phylliidae	Phyllium	palawanense	Philippines: Palawan		MW703235	MW686107	MW698919	MW686190	MW703361
*PHS1*	Phylliidae	Phyllium	philippinicum	Philippines: Luzon		FJ474159.1	FJ474237.1	FJ474315.1	FJ474384.1
16-142	Phylliidae	Phyllium	philippinicum	Philippines: Luzon	MW703275	MW703202	MW686067	MW698889	MW686152	MW703330
17-204	Phylliidae	Phyllium	rubrum	Malaysia: Peninsular Malayisa, Perak, Tapah Hills	MW703307	MW703236	MW686108		MW686191	MW703362
SB0076	Phylliidae	Phyllium	rubrum	Malaysia: Peninsular Malaysia	MW703294	MW703222	MW686090	MW698908	MW686176	MW703350
20-004	Phylliidae	Phyllium	siccifolium	Indonesia: Seram	MW703253	MW703191	MW686040	MW698876
16-168	Phylliidae	Phyllium	sp. 1	Philippines: Luzon, Mountain, Mt. Polis		MW703212	MW686080	MW698899	MW686166	MW703340
18-410	Phylliidae	Phyllium	sp. 10	Philippines: Panay Island, Antique, Majaas	MW703251	MW703189		MW698874	MW686124	MW703316
16-184	Phylliidae	Phyllium	sp. 2	Indonesia: Halmahera, Mt. Ibu	MW703276	MW703203	MW686068	MW698890	MW686153	MW703331
17-206	Phylliidae	Phyllium	sp. 3	Philippines: Samar, Lope De Vega	MW703309	MW703239	MW686111	MW698922	MW686195	MW703365
17-221	Phylliidae	Phyllium	sp. 4	Philippines: Mindoro, Puerto Galera	MW703308	MW703238	MW686110	MW698921	MW686194	MW703364
18-058	Phylliidae	Phyllium	sp. 5	Indonesia: Kalimantan, Mt. Bawang	MW703262	MW703197	MW686054	MW698882		MW703323
SB0033	Phylliidae	Phyllium	sp. 6	Philippines: Luzon, Nueva Vizcaya, Mt. Pullol	MW703290	MW703219	MW686086		MW686173	MW703347
SB0294	Phylliidae	Phyllium	sp. 7	Philippines: Dinagat Islands, Loreto, Mt. Redondo	MW703296	MW703224	MW686092	MW698910	MW686177	MW703352
SB0533	Phylliidae	Phyllium	sp. 8	Philippines: Mindanao, Mt. Kitanglad		MW703228	MW686097
T1	Phylliidae	Phyllium	sp. 9	Malaysia: Borneo, Sabah, Kota Belud				MW698917	MW686188
17-260	Phylliidae	Phyllium	telnovi (cf)	Papua New Guinea: Imino	MW703256	MW703193	MW686044	MW698878	MW686132	MW703319
16-185	Phylliidae	Phyllium	tobeloense	Indonesia: Halmahera	OM630528.1	OM629057.1	OM643339.1	OM629171.1		OM628887.1
SB0063	Phylliidae	Phyllium	tobeloense	Indonesia: Halmahera, Galela	MW703292	MW703220	MW686088	MW698906	MW686175	MW703348
SB0532	Phylliidae	Phyllium	tobeloense	Indonesia: Halmahera, Tobelo, Malesia		MW703227	MW686096	MW698912
SB0088	Clitumninae: Clitumnini	Prosentoria	sp.	Vietnam: Bidoup Nui Ba NP	MN925264	MN925402	MN925529	MN925659	MN925769	MN925121
17-256	Phylliidae	Pseudomicrophyllium	geryon	Philippines: Luzon, Aurora, Dingalan		MW703242	MW686114	MW698925	MW686198	MW703367
16-096	Phylliidae	Pseudomicrophyllium	pusillulum	Philippines: Luzon, Mountain, Mt. Barlig		MW703211		MW698898	MW686164	MW703339
16-129	Phylliidae	Pseudomicrophyllium	pusillulum	Philippines: Luzon, Ifugao, Banaue				MW161204
SB0308	Pseudophasmatinae	Pseudophasma	scabriusculum	Peru	MN925354	MN925486	MN925613	MN925730	MN925855	MN925217
SB0327	Cladomorphinae	Pterinoxylus	crassus	Martinique	MN925359	FJ474164	FJ474242	FJ474320	FJ474389	MN925221
16-040	Phylliidae	Pulchriphyllium	abdulfatahi	Malaysia: Peninsular Malayisa, Perak, Tapah Hills	MW703280	MN364968	MW686075	MN365003	MW686160	MN364987
Q9	Phylliidae	Pulchriphyllium	agathyrsus	Sri Lanka	MW703286	MW703215		MW698902		MW703343
CC2	Phylliidae	Pulchriphyllium	agnesagamaae	Malaysia: Borneo, Sarawak, Lawas	MW703261	MW703196	MW686053	MW698881	MW686140	MW703322
16-037	Phylliidae	Pulchriphyllium	bioculatum	Malaysia: Peninsular Malayisa, Perak, Tapah Hills	MW703279	MW703209	MW686074	MW698896	MW686159	MW703337
S7	Phylliidae	Pulchriphyllium	fredkugani	Malaysia: Borneo	MW703288	MW703217	MW686084	MW698904	MW686171	MW703345
*PHG1*	Phylliidae	Pulchriphyllium	giganteum	Malaysia (ex culture)		FJ474156.1	FJ474234.1	FJ474312.1
16-045	Phylliidae	Pulchriphyllium	giganteum	Malaysia: Peninsular Malayisa, Perak, Tapah Hills	MW703283	MN364970	MW686078	MN365005	MW686163	MN364989
16-007	Phylliidae	Pulchriphyllium	maethoraniae	Vietnam: Da Nang Province, Mt. Ba Na	MW703281	MW703210	MW686076	MW698897	MW686161	MW703338
S9	Phylliidae	Pulchriphyllium	mannani	Malaysia: Borneo	MW703289	MW703218	MW686085	MW698905	MW686172	MW703346
*WS012*	Phylliidae	Pulchriphyllium	pulchrifolium	Indonesia: Java	AY121161.1	AY125301.1	AY125245.1		KJ024570.1
16-030	Phylliidae	Pulchriphyllium	pulchrifolium	Indonesia: Java	MW703282	MN364969	MW686077	MN365004	MW686162	MN364988
SB0074	Phylliidae	Pulchriphyllium	pulchrifolium	Indonesia: Java, Sukabumi	MW703293	MW703221	MW686089	MW698907		MW703349
17-281	Phylliidae	Pulchriphyllium	rimiae	Malaysia: Borneo, Sabah, Tambunan, Mt. Trus Madi	MW703312	MW703243	MW686116	MW698927	MW686200	MW703369
16-258	Phylliidae	Pulchriphyllium	shurei	Indonesia: Java, Sukabumi				MN365006	MW686167	MN364990
DZW09	Phylliidae	Pulchriphyllium	sinense	China: Hainan, Jiangfengling	MW703270	MW703199	MW686062	MW698884	MW686148	MW703325
SLT06	Phylliidae	Pulchriphyllium	sp. 1	Indonesia: Kalimantan, Mt. Besar	MW703300	MW703229	MW686099	MW698913	MW686181
SLT12	Phylliidae	Pulchriphyllium	sp. 2	Indonesia: Java, Mt. Halimun	MW703302	MW703231	MW686101	MW698915	MW686183
SB0346	Clitumninae: Clitumnini	Ramulus	nematodes	Thailand: Khao Lak, Phuket	MN925369	MN925497	MN925628	MN925741	MN925865	MN925230
*	Pachymorphinae: Gratidiini	Sceptrophasma	hispidulum	Andaman Islands	AY121167	FJ474167	FJ474245	FJ474323	FJ474392	KJ024455
*	Heteronemiinae	Spinonemia	chilensis	Chile		FJ474134	FJ474212	FJ474290	FJ474365
*	Clitumninae: Pharnaciini	Tirachoidea	westwoodii	Thailand	MK291762		MK291534			MK291685
SB0055	Pseudophasmatinae	Tithonophasma	tithonus	Brazil: Bertioga, Sao Paulo State	MN925254	MN925392	MN925520	MN925649	MN925764	MN925111
16-067	Phylliidae	Walaphyllium	monteithi	Australia: Queensland, Garradunga, Polly Creek	MW703274		MW686066	MW698888	MW686151	MW703329
17-336	Phylliidae	Walaphyllium	zomproi	Papua New Guinea: Morobe Province, Winduwe	MW703259	MW703194	MW686051	MW698879	MW686138	MW703320
*	Anisacanthidae	Xerantherix	nossibianus	Madagascar		MK548219		MK548297	MK548270
