# Supplementary material for: Leaves that walk and eggs that stick: comparative functional morphology and evolution of the adhesive system of leaf insect eggs (Phasmatodea: Phylliidae)
Source: BMC Ecol Evol. 2023 May 9;23:17. doi: 10.1186/s12862-023-02119-9 (PMC10170840; doi:10.1186/s12862-023-02119-9)
Supplement: Supplementary file 4 — Additional file 4: Data S1.1. Raw data on egg attachment. Data S1.2. Raw data for additional species on egg attachment on substrates with different surface chemistry. Data S1.3. Profilometric measurements of the tests substrates. [file 12862_2023_2119_MOESM4_ESM.xlsx]

## Sheet: Main Experiment
Data S1.1 Raw data on egg attachment.
	0µm			1µm			12µm			40µm			hydrophobic
Phyllium gardabagusi	920.082	726.022	783.546	91.727	287.124	6.137	168.023	268.585	611.253	949.652	409.338	283.39	18.121	13.776	43.638
Phyllium gardabagusi	958.338	702.193	688.564	589.341	191.483	12.733	21.601	137.325	216.347	750.481	179.203	145.936	5.589	1.112	19.718
Phyllium gardabagusi	1063.21	1003.12	611.391	594.458	255.464	4.818	384.36	89.175	468.27	1309.13	298.356	224.027	96.613	105.24	187.862
Phyllium gardabagusi	677.466	1104.57	914.118	272.323	230.399	211.271	142.301	868.816	620.104	698.489	467.212	323.626	29.335	5.334	20.422
Phyllium gardabagusi	736.304	831.795	623.033	504.913	189.504	448.065	389.622	467.123	856.367	929.204	215.113	132.744	4.27	0.409	3.537
Phyllium gardabagusi	1122.19	547.031	876.553	392.338	181.653	276.305	195.128	580.324	487.345	842.652	340.712	38.54	4.667	1.874	0.848
Phyllium gardabagusi	849.911	945.77	754.744	637.704	254.624	118.823	118.703	90.706	611.343	1073.97	283.541	198.3	23.968	5.516	10.567
Phyllium gardabagusi	698.835	1084.33	582.079	572.343	278.179	34.042	187.925	538.329	804.331	1077.39	564.692	294.772	24.631	2.195	6.053
Phyllium gardabagusi	890.352	715.289	811.889	606.766	208.159	152.857	302.893	75.587	656.706	982.123	292.196	149.21	16.742	6.657	20.272
Phyllium gardabagusi	1137.54	891.562	645.601	593.18	231.27	15.741	152.03	314.515	414.125	1016.08	159.798	319.782	19.84	17.224	5.655
Phyllium gardabagusi	532.388	820.247	725.139	768.939	193.545	12.689	121.275	521.408	345.081	1137.96	287.7	207.949	21.318	14.486	21.908
Phyllium gardabagusi	521.983	707.19	596.375	354.809	227.688	234.202	261.941	482.135	472.734	1127.53	48.004	230.894	19.886	10.139	6.306
Phyllium gardabagusi	1049.05	699.164	575.456	785.371	189.991	2.656	315.972	295.373	445.853	748.683	279.133	167.145	17.807	10.791	24.643
Phyllium gardabagusi	806.483	554.431	715.732	430.04	153.061	5.512	233.628	343.658	425.124	1092.88	496.93	246.929	15.438	1.461	1.888
Phyllium gardabagusi	1143.62	548.914	563.555	718.988	243.288	12.673	226.98	221.307	836.616	946.317	334.687	201.332	22.681	25.203	25.416
Mean	873.851	792.109	697.852	527.549	221.029	103.235	214.825	352.958	551.44	978.837	310.441	210.972	22.7271	14.7611	26.5822
SD	209.373	183.872	112.11	190.419	38.3618	135.278	102.76	223.828	185.024	168.253	135.188	77.799	21.7474	26.0122	46.1241
Phyllium tobeloense	5.224	5.696	4.564	400.264	10.094	4.158	1026.11	251.435	799.854	1492.5	38.944	12.957	0	6.037	1.426
Phyllium tobeloense	3.905	9.781	5.884	1287.79	859.652	58.904	614.546	622.787	662.318	930.523	181.246	100.023	0	1.112	2.13
Phyllium tobeloense	5.55	4.334	4.564	715.343	712.563	9.435	845.393	699.3	375.671	1010.99	261.589	138.939	0	0.409	2.13
Phyllium tobeloense	8.522	5.015	3.905	817.681	8.775	85.948	899.477	568.7	234.731	1263.62	156.735	28.127	2.291	3.223	1.973
Phyllium tobeloense	5.884	7.058	4.564	87.25	2.179	188.185	27.536	634	1059.95	798.604	301.76	74.958	1.439	1.658	1.756
Phyllium tobeloense	4.992	1.33	4.952	723.13	180.338	29.456	516.796	495.525	691.424	1024.84	80.085	62.176	1.253	1.312	2.022
Phyllium tobeloense	7.824	6.937	4.79	1457.7	394.238	71.866	336.392	603.392	649.633	1134.69	333.309	99.312	1.255	1.763	2.436
Phyllium tobeloense	8.33	5.97	4.432	1137.12	353.724	193.348	1195.3	642.999	549.061	899.206	119.096	72.287	2.632	3.947	2.213
Phyllium tobeloense	4.824	5.531	4.83	625.173	248.932	134.627	847.711	775.165	424.475	1097.65	201.583	143.125	0	3.411	2.03
Phyllium tobeloense	7.044	5.648	5.759	199.808	244.691	44.166	1481.4	675.021	475.85	728.067	112.829	75.46	0.974	0	1.972
Phyllium tobeloense	4.237	4.126	5.251	757.484	49.502	82.641	840.336	606.192	1108.53	980.159	88.292	28.368	0.426	3.147	2.493
Phyllium tobeloense	2.887	3.37	5.521	848.702	63.859	110.245	1003.99	588.531	234.176	1119.8	123.288	79.171	2.152	2.977	2.317
Phyllium tobeloense	5.236	6.571	4.793	427.157	95.602	122.909	659.213	700.706	775.181	939.931	125.576	66.012	2.286	0	1.919
Phyllium tobeloense	7.007	3.984	4.562	746.232	63.333	11.736	492.01	787.817	94.905	1334.43	138.851	11.666	1.847	3.928	2.177
Phyllium tobeloense	3.197	6.143	5.37	506.588	68.649	94.688	430.547	370.326	694.82	874.028	42.149	13.592	2.349	1.753	2.275
Mean	5.6442	5.43293	4.91607	715.828	223.742	82.8208	747.784	601.46	588.705	1041.94	153.689	67.0782	1.26027	2.3118	2.0846
SD	1.77617	1.93282	0.542819	376.264	261.223	59.8641	365.051	141.776	290.821	205.225	88.2351	42.4924	0.9814	1.69308	0.26871
Phyllium ericoriai	0	0	0	11.707	4.747	0	83.6	7.385	22.98	4.453	0	0	0	0	0
Phyllium ericoriai	0	0	0	17.644	2.109	0	13.027	20.577	5.958	5.112	0	0	0.408	0	0
Phyllium ericoriai	118.059	147.087	3.678	82.281	7.385	3.234	338.85	133.368	8.681	15.006	0	0	5.334	0	0
Phyllium ericoriai	202.487	70.148	13.271	9.069	1.449	0	84.919	32.45	17.533	1.814	0	0	0	0	0
Phyllium ericoriai	10.605	0	0	11.707	2.768	0	56.558	4.747	10.043	2.474	0	0	0	0	0
Phyllium ericoriai	1.128	0	0	1.059	3.389	2.287	148.718	11.139	10.691	6.564	0	0	0	0	0
Phyllium ericoriai	2.824	12.689	0	29.88	2.32	0	232.407	42.465	27.737	1.948	0	0	2.32	0	0
Phyllium ericoriai	25.544	0	0	0	4.15	1.647	151.782	29.938	12.788	9.34	0	0	0.602	0	0
Phyllium ericoriai	0.697	82.785	3.9	0	2.866	2.981	24.263	66.595	7.96	6.767	0	0	2.912	0	0
Phyllium ericoriai	131.531	33.254	0.601	76.029	3.641	0.503	348.194	18.169	7.609	11.019	0	0	2.659	0	0
Phyllium ericoriai	2.302	21.791	2.486	39.478	4.387	1.931	189.422	14.931	19.133	3.536	0	0	0.355	0	0
Phyllium ericoriai	0	0	0	11.692	2.685	0	86.906	83.082	7.35	6.766	0	0	0.73	0	0
Phyllium ericoriai	53.511	0	0	31.742	4.462	1.87	192.838	106.477	1.114	10.827	0	0	2.674	0	0
Phyllium ericoriai	14.251	15.617	0	16.057	0.367	1.645	2.38	6.082	0.986	1.639	0	0	0	0	0
Phyllium ericoriai	157.624	0	0	0	0	0	116.297	41.457	11.221	4.564	0	0	0	0	0
Mean	48.0375	25.5581	1.59573	22.5563	3.115	1.0732	138.011	41.2575	11.4523	6.12193	0	0	1.1996	0	0
SD	68.8254	42.7585	3.51734	25.9683	1.84765	1.20108	107.514	39.2929	7.54292	3.95268	0	0	1.6066	0	0
Phyllium elegans	193.533	115.694	249.898	23.289	70.118	165.759	24.899	25.854	40.001	435.168	151.968	86.172	0.312	6.037	8.461
Phyllium elegans	368.785	298.848	232.877	35.441	147.95	87.267	30.835	39.046	10.043	760.348	378.018	115.194	2.291	3.223	5.647
Phyllium elegans	19.561	157.435	10.231	81.493	87.927	25.265	125.812	185.476	163.92	913.374	500.575	214.792	4.93	8.148	22.532
Phyllium elegans	261.971	172.887	15.679	37.36	18.669	8.775	20.941	95.771	20.937	340.186	269.079	183.132	2.951	51.769	29.567
Phyllium elegans	573.459	581.41	6.827	73.818	78.692	90.628	57.59	258.031	158.473	681.197	118.606	78.256	90.017	69.358	57.005
Phyllium elegans	252.991	213.791	79.044	50.342	43.863	39.434	14.699	242.428	0	718.952	212.9	28.086	49.581	9.154	19.728
Phyllium elegans	368.751	230.891	58.428	40.584	100.39	31.96	21.159	94.277	147.298	597.658	393.123	110.084	1.569	15.403	46.125
Phyllium elegans	285.855	348.753	57.902	1.959	168.412	107.427	52.384	139.874	34.923	779.99	376.794	50.967	72.566	57.825	14.353
Phyllium elegans	441.161	182.141	83.08	0	66.08	126.591	0	71.431	66.706	370.439	231.333	54.797	82.5	59.202	20.022
Phyllium elegans	272.942	106.166	12.446	51.599	4.813	61.675	57.115	0	121.569	849.203	313.759	121.536	0.55	40.115	11.256
Phyllium elegans	321.499	235.066	14.396	38.287	129.515	45.505	0	155.139	37.591	590.011	543.191	39.485	1.781	6.241	29.778
Phyllium elegans	181.786	23.05	0.049	52.128	0.289	110.867	32.479	101.785	66.605	775.258	342.865	138.46	11.888	9.692	11.158
Phyllium elegans	121.728	201.336	4.531	1.648	65.728	44.966	64.026	216.109	102.569	765.884	273.495	103.253	2.344	3.569	8.026
Phyllium elegans	163.427	125.194	8.444	28.067	19.782	31.691	99.827	94.583	134.418	711.996	205.445	102.169	4.058	6.656	11.583
Phyllium elegans	219.564	223.221	7.468	23.83	116.756	19.584	94.875	116.837	0	690.139	284.156	45.925	1.061	7.978	47.979
Mean	269.801	214.392	56.0867	35.9897	74.5989	66.4929	46.4427	122.443	73.6702	665.32	306.354	98.1539	21.8933	23.6247	22.8813
SD	135.329	128.97	80.3202	24.2676	51.7376	45.8404	37.4085	77.2371	59.3394	169.354	119.349	52.9131	33.4369	24.2963	16.1327
Phyllium gantungense	0	1.988	4.104	689.759	370.233	393.978	662.035	414.355	205.453	519.596	204.396	47.255	414.538	302.943	344.046
Phyllium gantungense	0.371	1.307	3.423	521.543	582.622	148.609	364.573	203.285	99.237	702.963	67.54	35.383	22.739	22.219	21.125
Phyllium gantungense	0	3.35	2.061	754.999	242.272	50.33	509.017	132.049	51.576	270.269	38.263	45.936	128.274	55.287	61.93
Phyllium gantungense	1.651	0.626	1.38	428.8	303.614	666.391	894.2	546.274	238.135	239.268	83.881	178.515	54.399	32.069	64.744
Phyllium gantungense	5.488	1.307	2.742	753.08	486.322	396.617	503.081	83.239	86.301	1187.11	41.667	82.874	6.908	29.958	7.054
Phyllium gantungense	5.351	1.715	5.286	886.707	304.966	181.15	423.812	364.254	201.503	803.816	95.093	43.172	355.415	42.475	132.599
Phyllium gantungense	0	2.059	2.566	633.24	362.479	772.82	490.338	79.404	196.355	703.96	122.212	56.497	0.32	5.63	188.457
Phyllium gantungense	2.558	1.023	3.113	569.347	463.724	453.758	709.566	336.384	183.812	303.229	26.38	43.348	120.728	29.719	280.826
Phyllium gantungense	1.194	0.962	2.695	661.186	521.9	402.135	441.354	143.765	195.335	770.533	184.754	18.978	23.91	16.322	43.197
Phyllium gantungense	0	0.675	3.822	804.043	485.039	450.456	325.901	8.266	41.559	782.196	57.313	46.827	196.916	215.614	139.208
Phyllium gantungense	0.019	1.283	2.318	672.655	244.824	84.63	265.263	469.186	191.929	616.338	0.03	19.85	154.305	127.092	75.906
Phyllium gantungense	2.748	2.237	2.274	621.109	478.905	374.353	597.48	99.082	174.755	899.648	89.861	65.445	15.728	202.064	42.499
Phyllium gantungense	2.712	0.772	4.134	578.215	412.539	569.417	312.237	308.421	54.229	448.761	54.035	42.389	117.989	13.007	181.777
Phyllium gantungense	3.677	0.651	3.142	757.368	405.164	335.419	517.133	91.967	103.659	1095.94	62.121	49.268	34.66	38.171	71.126
Phyllium gantungense	0	1.455	2.169	442.757	428.64	392.905	546.01	224.557	116.425	1003.46	127.795	41.488	254.949	15.134	80.813
Mean	1.71793	1.42733	3.01527	651.654	406.216	378.198	504.133	233.633	142.684	689.806	83.6894	54.4817	126.785	76.5136	115.687
SD	1.95925	0.747337	1.00539	129.909	101.129	202.611	165.973	163.417	65.9755	293.258	56.5656	37.7182	129.594	91.7092	96.9334
Cryptophyllium westwoodii	230.398	114.776	23.289	2.714	9.838	0	0.603	0	0	4.121	0	0	0	0	0
Cryptophyllium westwoodii	90.099	38.087	5.38	0	0	0	4.121	0	0	0	0	0	1.52	2.93	4.818
Cryptophyllium westwoodii	226.053	143.622	11.136	0	7.023	0	2.714	0	0	0	7.727	0	8.116	0	0
Cryptophyllium westwoodii	8.775	12.055	7.299	0	6.32	0	5.528	0	0	1.307	8.43	0	118.268	0	2.179
Cryptophyllium westwoodii	134.796	5.723	24.568	12.563	0	0	0	0	0	0	8.43	0	2.179	0	0.86
Cryptophyllium westwoodii	118.935	16.03	0.269	7.188	7.859	0	6.124	0	0	6.184	0.409	0	0	1.159	2.54
Cryptophyllium westwoodii	186.559	73.182	0.965	0	6.825	0	1.969	0	0	1.292	6.827	0	0	1.469	1.316
Cryptophyllium westwoodii	131.439	9.458	10.429	0.312	9.65	0	4.109	0	0	1.593	8.763	0	0	2.393	0.145
Cryptophyllium westwoodii	340.545	61.936	0.838	3.252	3.1	0	3.667	0	0	4.796	4.405	0	12.764	1.362	0
Cryptophyllium westwoodii	253.232	97.419	4.89	2.542	8.784	0	0	0	0	1.992	7.65	0	121.743	0	1.44
Cryptophyllium westwoodii	316.463	17.484	16.089	2.526	6.331	0	3.796	2.407	0	6.515	6.338	0	42.256	0	0
Cryptophyllium westwoodii	148.081	19.414	2.137	4.358	5.836	0	1.888	3.607	0	0	9.998	0	0	0	1.523
Cryptophyllium westwoodii	284.64	1.274	17.781	4.825	1.02	0	1.778	5.022	2.57	1.57	5.637	0	17.702	0	2.272
Cryptophyllium westwoodii	188.625	21.07	14.525	3.871	10.221	0	2.277	3.68	4.097	4.293	6.159	0	62.01	0	0
Cryptophyllium westwoodii	185.918	29.139	2.423	2.626	8.778	0	7.57	0.981	4.107	1.572	5.082	0	0	0	1.515
Mean	189.637	44.0446	9.46787	3.11847	6.10567	0	3.07627	1.04647	0.718267	2.349	5.72367	0	25.7705	0.620867	1.24053
SD	88.9137	44.1882	8.18711	3.36641	3.50308	0	2.21449	1.73417	1.52407	2.25442	3.24685	0	42.2804	0.995902	1.35414

## Sheet: Supplementary Detachment forces
Data S1.2 Raw data on egg attachment.
	Pulchriphyllium bioculatum						Cryptophyllium celebicum						Phyllium jacobsoni						Phyllium letiranti						Phyllium mabantai						Phyllium rubrum
	hydrophilic			hydrophobic			hydrophilic			hydrophobic			hydrophilic			hydrophobic			hydrophilic			hydrophobic			hydrophilic			hydrophobic			hydrophilic			hydrophobic
	0	0	0	3.512	3.734	3.168	7.385	0	2.291	0	0	0	9.395	3.612	4.74	18.669	2.25	2.179	10.907	6.819	4.759	10.247	0	0	55.378	13.563	12.274	5.63	1.062	0	5.407	3.234	2.951	0	0	0
	3.272	2.284	12.356	0	0	1.112	2.109	4.596	0	0	0	0	20.57	2.205	13.695	10.754	1.569	3.498	0	1.702	3.44	9.588	0	14.653	51.54	8.797	10.912	9.588	0	0	0	2.554	1.632	0	0	0
	1.659	0	11.997	0	1.458	2.114	15.3	3.915	2.951	0	0	0	53.472	3.612	3.461	74.075	0.888	2.839	13.545	14.494	91.825	8.928	0	4.759	24.037	10.159	10.231	0	2.981	0	2.768	3.234	3.61	3.245	0	0
	0	3.074	0	0	0	1.255	4.747	9.362	1.631	0	0	0	54.093	64.119	20.091	26.584	0	2.839	6.29	4.26	0	13.545	0	0	249.179	8.116	6.146	7.609	0	0	2.109	1.873	0	2.586	0	0
	46.829	4.393	125.677	0	0	0	0	2.554	3.61	0	0	0	32.986	18.387	56.548	6.137	0	2.179	8.928	4.9	10.035	12.886	0	0	17.001	1.307	4.104	8.269	2.341	0	2.109	2.554	2.291	3.905	0	0
	72.163	0	0	0	0.24	2.184	6.576	7.935	3.884	0	0	0	10.033	38.418	25.792	22.159	1.109	2.322	7.563	12.748	3.967	7.097	0	0	262.327	5.028	2.061	2.902	0.187	0	0	2.083	2.892	1.377	0	0
	176.31	3.03	13.76	0.148	2.74	1.156	14.757	7.403	0	0	0	0	13.572	17.86	13.954	33.711	0.703	2.231	12.013	8.324	17.858	12.282	0	0	188.623	12.276	6.27	7.327	0.52	0	1.151	2.081	4.424	3.924	0	0
	8.186	2.552	10.322	0	0.678	0	1.656	3.959	2.441	0	0	0	12.844	2.467	42.66	1.865	1.256	3.732	11.333	0.251	0	10.653	0	0	311.808	2.869	8.838	10.197	1.646	0	5.047	2.335	4.428	0.45	0	0
	0	0.968	0	0.614	0.338	0.008	1.322	7.863	2.379	0	0	0	64.248	19.496	26.646	33.087	0.23	2.302	10.267	11.952	9.017	7.106	0	0	224.469	11.173	10.534	6.985	0	0	2.404	2.731	1.41	2.858	0	0
	63.031	2.299	15.943	2.856	0.534	0.274	4.848	1.278	1.018	0	0	0	14.156	6.347	13.249	23.303	0.247	2.763	14.793	0	11.076	8.806	0	0	173.401	8.662	5.31	0	0.788	0	2.486	1.771	1.018	5.37	0	0
	51.482	2.78	19.034	0	0	2.066	5.239	0	1.455	0	0	0	38.372	94.057	43.914	50.071	1.121	3.143	2.455	10.05	9.914	9.882	0	0	18.248	21.254	7.945	3.407	0.07	0	0.83	2.31	0	1.487	0	0
	47.677	0	22.919	0	1.126	0	7.199	1.377	0.983	0	0	0	65.992	44.651	20.228	3.597	0.035	2.474	2.556	4.611	0	12.924	0	0	150.865	8.573	10.504	1.786	2.595	0	1.042	2.59	0.084	3.363	0	0
	9.962	2.388	0	1.568	0	1.373	2.061	5.227	0.908	0	0	0	42.178	22.175	28.471	24.136	0.272	2.735	10.898	12.041	12.348	11.311	0	0	55.275	6.727	8.666	1.378	0.995	0	4.74	2.067	3.991	5.643	0	0
	0	1.163	0	1.751	1.712	0	8.444	6.289	3.403	0	0	0	66.079	60.702	26.141	35.735	0.575	3.231	2.866	0	6.999	7.165	0	0	249.848	11.653	12.893	3.65	1.993	0	0	3.022	2.677	2.048	0	0
	65.211	2.24	4.257	0	1.293	3.088	0	4.921	1.318	0	0	0	22.428	26.906	16.86	22.583	0.689	2.356	8.018	0	10.658	11.189	0	0	81.725	10.172	11.539	8.96	0.64	0	3.079	2.854	0.92	0.075	0	0
Mean	36.3855	1.8114	15.751	0.6966	0.923533	1.18653	5.44287	4.44527	1.8848	0	0	0	34.6945	28.3343	23.7633	25.7644	0.7296	2.72153	8.16213	6.14347	12.7931	10.2406	0	1.29413	140.915	9.35527	8.54847	5.1792	1.05453	0	2.21147	2.4862	2.1552	2.42207	0	0
SD	47.7761	1.37488	31.4253	1.16912	1.12026	1.13608	4.74391	2.97732	1.23426	0	0	0	21.6843	27.2555	14.7214	18.7023	0.648118	0.496449	4.47547	5.19244	22.4627	2.15478	0	3.89355	102.869	4.72933	3.18069	3.51237	1.01981	0	1.79112	0.467866	1.56967	1.86195	0	0

## Sheet: Profilometry Substrates
Data S1.3 Profilometric measurements of the tests substrates.
	Objective 5x			Objective 50x
Substrate	Ra [µm]	r.m.s. [µm]	Rz [µm]	Ra [µm]	r.m.s. [µm]	Rz [µm]
0 µm	0.11 ± 0.01	0.15 ± 0.03	4.90 ± 2.51	0.0014 ± 0.0001	0.0021 ± 0.0002	0.05 ± 0.01
1 µm	0.90 ± 0.01	1.00 ± 0.03	15.41 ± 4.91	0.85 ± 0.01	0.94 ± 0.01	6.50 ± 0.12
12 µm	6.04 ± 0.03	5.22 ± 0.04	35.42 ± 2.30	4.32	5.41	25.39
40 µm	38.01 ± 4.34	40.04 ± 3.75	327.34 ± 32.76	3.98	4.56	35.1
Ra	roughness average (absolute value of the surface height averaged over the surface)
r.m.s.	root mean square or quadratic mean (a statistical measure of the magnitude of a varying quantity)
Rz	determined roughness (average of N individual roughness depths over a specified length)
