# Supplementary material for: Leaves that walk and eggs that stick: comparative functional morphology and evolution of the adhesive system of leaf insect eggs (Phasmatodea: Phylliidae)
Source: BMC Ecol Evol. 2023 May 9;23:17. doi: 10.1186/s12862-023-02119-9 (PMC10170840; doi:10.1186/s12862-023-02119-9)
Supplement: Supplementary file 5 — Additional file 5: Data S2. Raw data .tre file for ML tree based on the sequence data of 172 phasmatodean taxa. [file 12862_2023_2119_MOESM5_ESM.txt]

Data S2. Raw data .tre file for ML tree based on the sequence data of 172 phasmatodean taxa.

(Cryptophyllium icarus 17-267:0.1770725044,(((((((Chitoniscus sp. 18-176:0.2101614485,Chitoniscus feejeeanus CHL1:0.3430479635)99.4/100:0.2212943892,((((Ommatopseudes harmani SB0002:0.1897215913,(Orthomeria superba  SB0107:0.0731642979,Orthomeria kangi SB0339:0.0964434409)100/100:0.1412852674)99.9/100:0.1011427736,Dinophasma kinabaluense :0.2223973319)40.1/97:0.0224226480,Dajaca napolovi SB0345:0.2713832063)100/100:0.3499769944,((((((((Neohirasea unnoi SB0011:0.1605687687,(Brockphasma spinifemoralis SB0176:0.3082976977,(Lopaphus balteatus SB0189:0.2116321702,Paramenexenus laetus :0.1129131389)88.4/100:0.0344175290)99.1/100:0.0600122987)98.2/100:0.0427363344,(((Neoclides buescheri SB0130:0.2200234196,(Kalocorinnis wegneri SB0232:0.2633578270,Korinninae sp. :0.1890413458)97.5/100:0.0692805483)98.5/100:0.0602480980,Centrophasma hadrillum SB0161:0.2216796930)89.7/100:0.0362422502,Lopaphus perakensis SB0349:0.3236426303)93.7/100:0.0324747051)100/100:0.0702103317,((Periphetes quezonicus SB0118:0.5067178826,Lonchodes philippinicus SB0178:0.0668828740)100/100:0.1504390954,Eurycantha calcarata :0.2798270729)99.3/100:0.0736791423)96/99:0.0252734367,(((((Phobaeticus foliatus SB0012:0.1121261951,Tirachoidea westwoodii :0.1943998078)74.3/100:0.0292095042,Pharnacia ponderosa SB0113:0.2695443861)99.6/100:0.0937354557,Prosentoria sp. SB0088:0.2322071142)74.2/95:0.0335592013,(((Ophicrania palinurus SB0031:0.2624384480,(Parapodacanthus hasenpushorum SB0061:0.1088413417,Carlius fecundus  SB0099:0.5262770682)86.9/100:0.0363184227)69.1/100:0.0215584011,Heterophasma multispinosum SB0233:0.2055986186)97.1/100:0.0313646805,Dimorphodes sp. SB0087:0.1706805493)99.4/100:0.0480290009)85.1/70:0.0139163508,((Phasmotaenia sanchezi SB0075:0.1515380284,Macrophasma biroi :0.1989135995)100/100:0.1250390355,((Bactrododema hecticum SB0094:0.0102985556,Bactrododema hecticum  SB0097:0.0096784810)100/100:0.2687098752,((Agamemnon cornutus SB0202:0.1189846351,Lamponius bocki SB0234:0.1193987144)91/98:0.0428359273,(Pterinoxylus crassus SB0327:0.2603665773,Diapherodes jamaicensis :0.1570148973)20.2/79:0.0264092950)100/100:0.1415821071)35.6/85:0.0225392433)88.2/69:0.0254555599)46.5/83:0.0127353946)91.7/96:0.0149113927,(((Achrioptera punctipes SB0101:0.1188344463,Glawiana glawi :0.2030649799)100/100:0.2936828419,(((Parectatosoma hystrix SB0157:0.0593247961,(Amphiphasma sp. :0.0651492985,Anisacantha difformis :0.0670802120)93.8/100:0.0270412858)99/100:0.0423305153,Xerantherix nossibianus :0.0799898515)86.2/100:0.0208357732,Leiophasma lucubense :0.0747382807)100/100:0.1539453669)97.3/81:0.0500369841,(((Phalces cf brevis SB0433:0.0081927563,Bacillinae sp. STI10:0.0083501716)97.1/100:0.0480361761,Bacillinae sp. SB0407:0.0684727467)100/100:0.2135241749,(Bathycharax auriculatus  SB0191:0.2443899915,Bacillinae sp. BAE1:0.1177959194)97.1/100:0.1528318108)41.2/88:0.0140046222)97.9/79:0.0327614369)77.2/44:0.0077240763,((((Tithonophasma tithonus SB0055:0.1961201081,(Pseudophasma scabriusculum SB0308:0.1346508522,Melophasma antillarum :0.4131037207)95.2/100:0.0504794526)92.7/100:0.0325406013,Anthericonia anketeschke SB0069:0.3305439807)94.8/100:0.0469856216,(Creoxylus spinosus :0.3829188560,Metriophasma diocles :0.2218575460)100/100:0.2701630140)89/99:0.0293481008,(Agathemera crassa :0.0171341091,Agathemera maculafulgens :0.0149683668)100/100:0.3148126356)96.9/75:0.0419230971)64.9/40:0.0105834175,((((Calynda coronata SB0051:0.7243932463,(Phanocles costaricensis SB0054:0.2702126427,Cladomorphus phyllinus SB0060:0.3786075523)100/100:0.4748385325)98.5/100:0.1125052401,(Oreophoetes topoense SB0158:0.5677087722,Libethra strigiventris SB0348:0.4135326216)100/100:0.1885075288)5.21/55:0.0516402100,(Heteronemia mexicana SB0070:0.5731416163,Spinonemia chilensis :0.3168671194)97.4/99:0.1198286649)28.9/88:0.0348772411,((((Macellina dentata SB0084:0.1608794552,Sceptrophasma hispidulum :0.1094897301)79.1/100:0.0409221145,Clonaria sp. SB0193:0.2940680975)99.7/100:0.0862844537,Medauromorpha foedata SB0182:0.1851071777)84.6/97:0.0372920025,((Lobofemora scheirei SB0163:0.2486694151,Cuniculina sp. SB0318:0.3910362444)86.5/100:0.0347635959,Ramulus nematodes SB0346:0.2487074270)99/100:0.0570609901)100/100:0.1496740117)99.4/97:0.0595958134)28.9/41:0.0118661784,(((Aretaon muscosus SB0017:0.1525302116,Obrimus bicolanus SB0019:0.1646561606)99.7/100:0.0980157327,Hoploclonia gecko :0.5149438199)95.4/77:0.0535671660,(Haaniella gorochovi SB0136:0.1243680041,Heteropteryx dilatata SB0204:0.2540602173)100/100:0.2064736231)90.4/69:0.0276837477)98.2/78:0.0568744081)100/100:0.1470736826)95.8/92:0.0456336162,((((((Nanophyllium frondosum 18-395:0.1252016125,Nanophyllium rentzi SLT13:0.0642678313)90.3/100:0.0168659001,(Nanophyllium asekiense 16-264:0.0584795541,Nanophyllium sp. WS099:0.0768211476)99.7/100:0.0495389093)98/100:0.0340611462,Nanophyllium sp. SLT09:0.1028133462)99.2/100:0.0980483540,Nanophyllium brevipenne SLT15:0.2286765559)99.4/95:0.1147479742,((Comptaphyllium caudatum 16-282:0.0835498881,Comptaphyllium caudatum R4:0.0706713513)100/100:0.2670485630,(Trolicaphyllium sarrameaensis Q7:0.0200403009,Trolicaphyllium brachysoma CHI2:0.0162678545)100/100:0.2025480840)69.9/88:0.0185857695)59.5/86:0.0158153042,(Walaphyllium zomproi 17-336:0.0905616071,Walaphyllium monteithi 16-067:0.1167290753)100/100:0.1947970096)97.2/98:0.0265208352)86/84:0.0166942061,((((((Phyllium arthurchungi 18-178:0.0473783232,Phyllium cummingi 16-123:0.0689103186)99.8/100:0.0599114183,Phyllium sp. T1:0.0825330431)99.7/100:0.0524766929,Phyllium gantungense 16-241:0.1752118165)66.9/93:0.0245814337,(((((Phyllium sp. 18-410:0.1114341007,((Phyllium mamasaense 19-054:0.0958075082,Phyllium letiranti 17-008:0.0677307837)85/100:0.0152487095,Phyllium siccifolium 20-004:0.0837141563)98.4/100:0.0454995820)74.1/89:0.0142587232,((((Phyllium bonifacioi 16-062:0.0936880658,Phyllium ericoriai 1 16-060:0.0568022423)99.9/100:0.0664584098,(Phyllium ericoriai 2 16-277:0.0418922004,Phyllium ericoriai 3 CC9:0.0325265318)91.3/100:0.0249258432)100/100:0.0594803859,(Phyllium sp. 16-168:0.0434990527,Phyllium sp. SB0033:0.0423310603)99.7/100:0.0543559951)82.5/91:0.0204478806,Phyllium antonkozlovi 16-122:0.1292032593)59/69:0.0090405540)99.4/96:0.0263602699,((((Phyllium sp. 18-058:0.0470443411,(Phyllium rubrum SB0076:0.0038130355,Phyllium rubrum 17-204:0.0032288739)99.9/100:0.0520439266)100/100:0.1001314821,(Phyllium mabantai 16-051:0.0803892865,Phyllium mabantai 16-054:0.0810400218)100/100:0.0747494305)75.6/100:0.0069786730,Phyllium mindorense 16-207:0.1582118486)98.8/100:0.0279909220,Phyllium bradleri 16-196:0.2192532028)97.4/96:0.0244410864)0/60:0.0004507874,((((Phyllium cf telnovi 17-260:0.1248660402,Phyllium brossardi 17-278:0.1784256373)11.5/77:0.0046790416,(Phyllium fallorum 16-121:0.1643527997,(Phyllium sp. SB0294:0.1268746298,(Phyllium sp. 17-206:0.0718304738,Phyllium sp. SB0533:0.0000025523)93.5/100:0.0357902695)92.4/97:0.0250796963)79.3/82:0.0062489952)97.3/89:0.0158509127,((((Phyllium philippinicum 16-142:0.0000021784,Phyllium philippinicum PHS1:0.0012895092)100/100:0.1158023434,Phyllium bourquei 17-203:0.0589551413)99.7/100:0.0484492795,Phyllium sp. 17-221:0.1251196084)99.2/100:0.0274255735,(Phyllium sp. 16-184:0.1315849595,((Phyllium tobeloense 16-185:0.0004738061,Phyllium tobeloense SB0532:0.0000020242)27.8/98:0.0044580592,Phyllium tobeloense SB0063:0.0100710512)100/100:0.0808327267)98.4/100:0.0300289244)84.9/91:0.0069902658)79.8/71:0.0054194991,(((Phyllium hausleithneri 16-086:0.0794293663,Phyllium nisus 17-092:0.0473541262)99.9/100:0.0387987993,Phyllium jacobsoni 16-090:0.0393022552)62/100:0.0081371096,Phyllium gardabagusi 16-202:0.0826188132)100/100:0.0648899299)94.3/75:0.0123017692)87.2/89:0.0144863435,Phyllium elegans 17-108:0.2312004323)92.5/99:0.0158491935)87.4/96:0.0190552520,(Phyllium palawanense 17-112:0.1331354512,Phyllium chenqiae 16-232:0.1851673870)100/100:0.1161068408)100/100:0.0846083119,(((((((((Pulchriphyllium agnesagamaae CC2:0.0776640694,(Pulchriphyllium bioculatum 16-037:0.0546109788,(Pulchriphyllium abdulfatahi 16-040:0.0697305246,Pulchriphyllium fredkugani S7:0.0418743226)78.1/96:0.0212274008)97.3/100:0.0261782106)34.1/92:0.0090152991,(Pulchriphyllium pulchrifolium 16-030:0.0011790699,(Pulchriphyllium pulchrifolium SB0074:0.0012976765,Pulchriphyllium pulchrifolium WS012:0.0017754731)39.1/98:0.0020847911)100/100:0.0772235690)88.5/100:0.0106408225,Pulchriphyllium sp. SLT06:0.0926623612)56.5/98:0.0081386719,Pulchriphyllium agathyrsus Q9:0.2875277261)94.5/99:0.0268422563,Pulchriphyllium sinense DZW09:0.1096259313)95.5/99:0.0289448662,Pulchriphyllium maethoraniae 16-007:0.1075030325)99/99:0.0451632814,(Pulchriphyllium giganteum 16-045:0.0000022651,Pulchriphyllium giganteum PHG1:0.0000024045)100/100:0.1777627526)95.4/98:0.0329547906,(((Pulchriphyllium shurei 16-258:0.0893907213,Pulchriphyllium mannani S9:0.0691377693)97.2/100:0.0318846751,Pulchriphyllium rimiae 17-281:0.1350667515)99.9/99:0.0525520870,Pulchriphyllium sp. SLT12:0.1785967609)56.6/90:0.0083812359)100/100:0.1716990370,(((Pseudomicrophyllium pusillulum 16-096:0.0010314810,Pseudomicrophyllium pusillulum 16-129:0.0057909487)100/100:0.1372353112,Pseudomicrophyllium geryon 17-256:0.1612768097)99.8/100:0.0814665566,Micropyhllium haskelli 16-099:0.2364400789)99.9/100:0.1017253179)70.3/84:0.0271098100)47.5/81:0.0108563281)100/100:0.1524626763,((Cryptophyllium bollensi 18-217:0.0772811436,Cryptophyllium phami SB0050:0.0956460918)99.8/100:0.0393043464,((Cryptophyllium chrisangi 18-279:0.0470960437,(((Cryptophyllium celebicum 16-075:0.0658590804,Cryptophyllium echidna SLT14:0.0697962847)99.2/100:0.0350168398,Cryptophyllium khmer RBINS13:0.0803264447)25.3/92:0.0094180072,(Cryptophyllium westwoodii 16-148:0.0393354737,Cryptophyllium westwoodii PHC1:0.0321577909)91.1/99:0.0158773390)84.6/95:0.0119505286)97.6/99:0.0307347312,Cryptophyllium faulkneri 16-114:0.1008608822)89.1/99:0.0147161934)99.8/100:0.0401785094)83.3/97:0.0092310701,((Cryptophyllium tibetense 18-21:0.0837417340,(Cryptophyllium cf drunganum DZW05:0.0483845365,Cryptophyllium daparo DZW06:0.0911706115)80.1/97:0.0238766432)99.9/100:0.0504107346,((((Cryptophyllium oyae 18-423:0.0437090981,Cryptophyllium parum 19-156:0.0399138197)95.3/100:0.0309854702,Cryptophyllium liyananae 20-002:0.1026632957)15.8/91:0.0135560886,Cryptophyllium yunnanense 16-120:0.0656929601)88/99:0.0146309621,(Cryptophyllium rarum DZW08:0.0965150583,Cryptophyllium animatum 17-261:0.0966155414)99.6/100:0.0691453563)96.7/99:0.0251043333)96.7/100:0.0215307734)95.1/98:0.0374302230,Cryptophyllium bankoi 16-141:0.1481530564)85.5/100:0.0218399697,Cryptophyllium limogesi SLT02:0.0933967005);
