# Supplementary material for: Leaves that walk and eggs that stick: comparative functional morphology and evolution of the adhesive system of leaf insect eggs (Phasmatodea: Phylliidae)
Source: BMC Ecol Evol. 2023 May 9;23:17. doi: 10.1186/s12862-023-02119-9 (PMC10170840; doi:10.1186/s12862-023-02119-9)
Supplement: Supplementary file 6 — Additional file 6: Data S3. Raw data .tre file for ultrametric ML tree with 48 phylliid taxa. [file 12862_2023_2119_MOESM6_ESM.txt]

Data S3. Raw data .tre file for ultrametric ML tree with 48 phylliid taxa.

((((((Cryptophyllium icarus 17-267:13.336630,Cryptophyllium limogesi SLT02:13.336630):5.388790,(Cryptophyllium tibetense 18-21:15.969126,(Cryptophyllium oyae 18-423:9.843803,Cryptophyllium liyananae 20-002:9.843803):6.125323):2.756293):0.975219,((Cryptophyllium bollensi 18-217:9.740999,Cryptophyllium phami SB0050:9.740999):4.666552,(Cryptophyllium chrisangi 18-279:9.043190,((Cryptophyllium celebicum 16-075:7.452524,Cryptophyllium khmer RBINS13:7.452524):0.630716,Cryptophyllium westwoodii 16-148:8.083240):0.959950):5.364361):5.293088):19.556975,((((Phyllium arthurchungi 18-178:20.546529,Phyllium gantungense 16-241:20.546529):3.506535,((((((Phyllium mamasaense 19-054:8.835742,Phyllium letiranti 17-008:8.835742):1.659094,Phyllium siccifolium 20-004:10.494836):7.587239,(Phyllium bonifacioi 16-062:10.414083,Phyllium ericoriai 3 CC9:10.414083):7.667992):2.580323,((Phyllium rubrum 17-204:15.428614,Phyllium mabantai 16-054:15.428614):0.633637,Phyllium mindorense 16-207:16.062251):4.600148):0.035025,(((Phyllium philippinicum 16-142:9.115071,Phyllium bourquei 17-203:9.115071):7.696768,Phyllium tobeloense 16-185:16.811839):1.674131,(((Phyllium hausleithneri 16-086:5.699291,Phyllium nisus 17-092:5.699291):2.993696,Phyllium jacobsoni 16-090:8.692987):1.001107,Phyllium gardabagusi 16-202:9.694094):8.791876):2.211453):1.689448,Phyllium elegans 17-108:22.386872):1.666193):2.640673,Phyllium palawanense 17-112:26.693737):11.605017,((((((Pulchriphyllium bioculatum 16-037:7.877489,Pulchriphyllium abdulfatahi 16-040:7.877489):3.838838,Pulchriphyllium pulchrifolium SB0074:11.716328):2.761199,Pulchriphyllium agathyrsus Q9:14.477527):3.214629,Pulchriphyllium maethoraniae 16-007:17.692156):3.200709,Pulchriphyllium giganteum 16-045:20.892865):15.357124,((Pseudomicrophyllium pusillulum 16-096:16.258202,Pseudomicrophyllium geryon 17-256:16.258202):8.938997,Micropyhllium haskelli 16-099:25.197199):11.052790):2.048765):0.958859):1.728441,((((Nanophyllium frondosum 18-395:9.762325,Nanophyllium rentzi SLT13:9.762325):1.658690,Nanophyllium asekiense 16-264:11.421015):24.016265,(Comptaphyllium caudatum R4:33.021987,Trolicaphyllium sarrameaensis Q7:33.021987):2.415293):1.818367,(Walaphyllium zomproi 17-336:12.148965,Walaphyllium monteithi 16-067:12.148965):25.106682):3.730408):6.078014,(Chitoniscus sp. 18-176:27.126071,Chitoniscus feejeeanus CHL1:27.126071):19.937998);
